# Supplementary material for: CircFNDC3B regulates osteoarthritis and oxidative stress by targeting miR-525-5p/HO-1 axis
Source: Commun Biol. 2023 Feb 20;6:200. doi: 10.1038/s42003-023-04569-9 (PMC9941484; doi:10.1038/s42003-023-04569-9)
Supplement: Supplementary file 4 — Supplementary Data 1 [file 42003_2023_4569_MOESM4_ESM.xlsx]

## Sheet: Fig.1
Fig. 1b
	LTP	MTP
	1.04049	0.416129
	1.09108	0.325105
	0.648719	0.171101
	1.15144	0.267008
	2.74807	0.146536
	1.49617	0.630618
	0.656083	0.91065
	1.15836	0.370405
	0.433991	0.178968
	2.75756	0.505618
Fig. 1e
	control			12h			24h			48h				control	12h	24h	48h
	0.937354	1.12246	0.950439	0.539614	0.61132	0.615572	0.292532	0.322343	0.40239	0.214146	0.2477	0.362654		0.937354	0.539614	0.292532	0.214146
														1.12246	0.61132	0.322343	0.2477
														0.950439	0.615572	0.40239	0.362654
Fig. 1h
		NC			RNase R
	CircFNDC3B	1.15669	0.858565	1.00696	0.791869	1.1355	0.73884
	FNDC3B	1.05946	1.11987	0.842842	0.20829	0.122145	0.097171
Fig. 1j
	Nucleus NC	Nucleus RNase R	Cytoplasma NC	Cytoplasma RNase R
	0.937354	0.614152	3.74942	3.01746
	1.12246	0.695762	4.1315	3.49026
	0.950439	0.700602	5.15748	5.11004

## Sheet: Fig.2
Fig. 2a
	NC			Si CircFNDC3B#1			Si CircFNDC3B#2			Si CircFNDC3B#3
	1.04247	0.986233	0.972655	0.480742	0.415619	0.457973	0.725309	0.530957	0.577009	0.604299	0.451668	0.297989
Fig. 2b
	NC			Si CircFNDC3B
	0.874987	1.07724	1.04778	0.883111	0.835474	0.841285
Fig. 2e
		Mock			NC			TNF-α			Si CircFNDC3B
	CircFNDC3B	0.983957	1.00463	1.01162	0.882703	1.08673	1.04247	0.321233	0.394604	0.407097	0.262119	0.265778	0.280933
	MMP3	1.09429	1.20581	1.09429	1.04247	0.986233	0.972655	2.21864	2.17517	2.27022	2.94173	3.04547	3.57184
	MMP13	1.39797	1.47768	1.48796	0.99539	0.99539	1.00928	2.68825	2.38943	2.45661	6.9163	7.31065	7.4127
	COL2	0.575678	0.713672	0.497695	1.23685	0.911722	0.886791	0.423445	0.133328	0.41085	0.628201	0.456534	0.349418
	Aggrecan	0.749154	0.775572	0.83702	1.01162	0.963707	1.02574	0.422396	0.39685	0.44648	0.41095	0.450617	0.280464
Fig. 2f
		NC-siRNA			Si CircFNDC3B
	day1	0.274	0.261	0.247	0.287	0.273	0.275
	day2	0.453	0.487	0.434	0.4	0.373	0.392
	day3	0.525	0.605	0.582	0.519	0.445	0.441
	day4	0.585	0.596	0.627	0.519	0.537	0.456

## Sheet: Fig.3
Fig. 3a
	Vector			CircFNDC3B
	1.04247	0.986233	0.972655	2.94173	3.04547	3.57184
Fig. 3b
	Vector			CircFNDC3B
	0.904	0.999	1.107	1.357	1.088	1.097
Fig. 3d
		Vector			IL-1β			IL-1β+CircFNDC3B
	Collagen II	0.944	1.047	1.084	0.15042	0.226963	0.220765	0.545291	0.880217	0.496308
	Aggrecan	0.877	0.97	1.118	0.585483	0.578651	0.347606	0.828432	0.932801	0.950188
	MMP3	1.043	0.976	1.041	1.26124	1.38916	1.47155	0.471445	0.733665	0.602216
	MMP13	1.07	1.044	0.997	1.47518	1.53045	1.41259	1.35395	0.811655	1.03373
Fig. 3e
		Vector			IL-1β			IL-1β+CircFNDC3B
	day1	0.216	0.216	0.22	0.211	0.222	0.213	0.207	0.19	0.187
	day2	0.775	0.738	0.768	0.486	0.553	0.464	0.808	0.888	0.744
	day3	1.038	1.017	0.992	0.736	0.718	0.674	0.925	0.92	0.892
	day4	1.096	1.191	1.264	0.704	0.697	0.72	0.994	1.026	0.995

## Sheet: Fig.4
Fig. 4a
	GAPDH IgG			GAPDH RIP			circFNDC3B IgG			circFNDC3B RIP
	0.8402	1.25366	0.906141	1.43108	0.016976	0.954118	0.332459	1.5227	1.14484	6.87228	4.80116	6.68821
Fig. 4c
		NC			Si CircFNDC3B
	hsa-miR-1296-3p	0.946058	1.79005	0.590496	0.264255	0.30566	1.79005
	hsa-miR-3151-5p	0.913831	1.10957	0.986233	0.528509	1	0.186856
	hsa-miR-370-3p	0.831238	1.11987	1.07425	0.270431	0.287839	0.395934
	hsa-miR-4663	1.14076	1.01396	0.864537	0.325335	0.466517	0.687771
	hsa-miR-93-3p	0.918064	1.04006	1.04729	1.8489	2.21402	1.87471
	hsa-miR-525-5p	1.08173	0.652176	1.41749	2.73307	2.89454	3.44854
Fig. 4d
		control probe			CircFNDC3B probe
	hsa-miR-1296-3p	0.348158	0.371361	0.721677	1.7043	2.13494	1.84697
	hsa-miR-3151-5p	0.017882	0.270298	0.483585	1.71164	1.47698	1.3266
	hsa-miR-370-3p	0.026798	0.011317	0.017268	0.129529	0.215631	0.445897
	hsa-miR-4663	0.126085	0.577484	0.434181	2.342	1.63619	2.27927
	hsa-miR-93-3p	0.297108	0.259748	0.486574	0.58448	0.916117	0.378764
	hsa-miR-525-5p	0.410359	0.820479	0.549954	4.29455	4.51284	9.15105
Fig. 4f
	LTP			MTP
	1.71119	1.6529	0.552865	2.03496	3.85038	3.93128
	0.936272	0.832199	1.30586	3.66802	4.74037	1.88557
	0.666649	0.494828	0.449066	4.51586	0.118668	1.50004
	0.436786	0.776469	1.30586	5.95871	1.5966	3.28297
	0.439825	0.37501	0.564482	10.1612	6.47554	9.35022
	2.15099	1.84676	1.96564	4.27226	3.95863	5.91755
	3.79737	2.64818	2.16595	2.6666	2.40327	1.10573
	0.861546	1.77154	0.861546	4.3319	3.64268	2.97935
	0.357249	0.962594	0.364755	1.40932	1.3333	1.35191
	1.20999	1.40932	2.15099	8.96933	8.13984	8.90737
Fig. 4g
	Mut+NC	Mut+525	WT+NC	WT+525
	0.875277	0.745157	0.767079	0.461195
	0.99779	0.814198	0.750271	0.476183
	0.995417	0.650363	0.858741	0.466925
	0.869339	0.748608	0.679613	0.604661
	0.852814	0.839044	0.807621	0.329767
	0.845688	0.84071	0.901568	0.262789

## Sheet: Fig.5
Fig. 5a
		NC-mimics			miR-525-5p mimics
	miR-525-5p	0.983957	1.00463	1.01162	1.8827	1.38673	1.42466
	MMP3	1.04247	0.986233	0.972655	1.71864	1.67517	1.77022
	MMP13	0.99539	0.99539	1.00928	2.68825	2.38943	2.45661
	Collagen II	1.23685	0.911722	0.886791	0.523445	0.233328	0.51085
	Aggrecan	1.01162	0.963707	1.02574	0.422396	0.39685	0.44648
Fig. 5b
		NC-inhibitor			miR-525-5p inhibitor
	miR-525-5p	1.02337	1.04488	0.935191	0.347078	0.404254	0.377182
	MMP3	0.950439	1.01866	1.03288	0.614152	0.649169	0.549681
	MMP13	1.15402	0.92445	0.937354	0.672062	0.601513	0.640232
	Collagen II	0.990801	0.97716	1.03288	1.02574	1.03288	1.0693
	Aggrecan	0.922316	1.02337	1.05946	1.47768	1.25992	1.28639
Fig. 5d
		NC			Si CircFNDC3B			Si CircFNDC3B+ miR-525-5p inhibitor
	MMP3	1.08173	0.915945	1.00928	2.30804	2.47369	1.4012	0.83702	1.26868	0.595979
	MMP13	0.90125	0.895025	1.23971	2.10429	2.25532	2.64512	0.846745	0.835088	0.806642
	Collagen II	1.13027	1.09177	0.810378	0.574349	0.558644	0.493116	0.868541	0.740549	0.715323
	Aggrecan	1.05215	0.897095	1.05946	0.162292	0.171546	0.17515	1.22547	1.20025	1.19196
Fig. 5f
		NC			Si CircFNDC3B			Si CircFNDC3B+ miR-525-5p inhibitor
	day1	0.26	0.282	0.23	0.286	0.277	0.284	0.203	0.211	0.215
	day2	0.589	0.631	0.6	0.394	0.398	0.412	0.533	0.614	0.594
	day3	0.762	0.799	0.772	0.54	0.508	0.486	0.657	0.739	0.754
	day4	0.856	0.858	0.922	0.566	0.595	0.563	0.747	0.838	0.854

## Sheet: Fig.6
Fig. 6b
		NC			Si CircFNDC3B
	SPP1	0.909	0.868	1.267	1.037	1.051	0.996
	HO-1	1.015	1.101	0.894	0.28	0.257	0.288
	APLN	0.888	0.835	1.35	1.118	1.096	1.067
	PTEN	0.982	1.168	0.872	0.659	0.594	0.857
	BAX	0.948	0.855	1.233	1.147	0.698	1.014
	FN1	0.994	0.919	1.095	0.992	0.551	0.69
	TNFRSF1A	1.062	0.93	1.013	0.982	1.022	1.709
	OLR1	0.793	1.324	0.952	1.395	1.204	1.574
Fig. 6d
	Mut+NC	Mut+mimic	WT+NC	WT+mimic
	0.887467	1.33326	1.00577	0.375443
	0.788822	1.28785	1.0269	0.340723
	0.806543	0.863516	0.881661	0.313527
	1.15	1.03198	1.06311	0.627311
	0.807554	1.30281	0.971507	0.4783
	0.756109	1.12633	0.91996	0.429618
Fig. 6f
	NC			Si CircFNDC3B			nc mimic			miR-525-5p mimics
	1.04949	1.10559	0.86184	0.658127	0.603963	0.677035	1.05214	1.04488	0.909618	0.294926	0.370726	0.437825

## Sheet: Fig.7
Fig. 7a
	LTP			MTP
	1.26693	0.994011	1.38639	1.62977	1.65252	1.74674
	0.727658	1.05069	1.058	0.297577	0.297577	0.301731
	3.27463	3.34344	3.3667	0.895853	0.946932	0.960151
	0.584254	0.719301	0.699631	0.0585035	0.0662777	0.0672029
	3.65871	3.48542	3.70978	0.314544	0.27958	0.28744
	1.00556	1.03383	0.912565	0.367207	0.345	0.367207
	1.4025	1.39281	1.52414	0.438708	0.463722	0.466948
	0.155107	0.145726	0.163951	0.133786	0.130128	0.149477
	0.458396	0.522922	0.533909	0.663423	0.627636	0.64977
	0.962372	0.99631	1.07525	0.470196	0.473466	0.503943
Fig. 7d
		NC			si-HO-1
	HO-1	0.937354	1.03288	1.03288	0.0873731	0.0885928	0.0936442
	MMP3	1.04247	0.986233	0.972655	1.18646	1.07674	1.17013
	MMP13	0.99539	0.99539	1.00928	1.68179	1.58008	1.68179
	Collagen II	1.23685	0.911722	0.886791	0.68302	0.558644	0.687771
	Aggrecan	1.01162	0.963707	1.02574	0.521233	0.594604	0.607097
Fig. 7f
		Vector			HO-1
	HO-1	1.09682	0.99539	0.915945	1.44727	1.75136	1.96337
	MMP3	0.993093	1	1.00696	0.243164	0.275476	0.289172
	MMP13	0.888843	0.952638	1.18099	0.598739	0.574349	0.598739
	Collagen 2	1.00928	1.02337	0.968171	1.73307	1.70921	1.62826
	Aggrecan	0.968171	1.0163	1.0163	1.94082	1.4914	1.53333
Fig. 7g
		NC			CircFNDC3B-si			miR-525-5p mimics			CircFNDC3B-si+HO-1			miR-525-5p mimics+HO-1
	HO-1	0.988514	1.00928	1.00231	0.771773	0.809569	0.779228	0.547166	0.775497	0.854828	1.53333	1.33484	1.29834	1.27425	1.15484	1.1749
	MMP3	1.12246	0.92445	0.963707	1.31951	1.55833	1.75321	1.67791	1.63203	1.59844	0.925084	0.889582	1.02324	1.00928	1.03049	0.961483
	MMP13	1.05702	0.965936	0.97942	1.60585	1.74513	1.59475	1.84463	1.94981	1.70921	1.53688	1.3566	1.3566	1.22811	1.17942	1.19309
	Collagen 2	0.943874	1.04006	1.01866	0.816014	0.7457	0.766664	0.586233	0.764734	0.725058	1.68958	1.78592	1.73708	1.4785	1.43366	1.37532
	Aggrecan	0.993093	0.972655	1.03526	0.613831	0.595025	0.588843	0.496661	0.602684	0.297397	1.25946	1.35936	1.28925	1.52279	1.49872	1.70605

## Sheet: Fig.8
Fig. 8b
	nc	si CircFNDC3B	si CircFNDC3B +miR-525-5p inhibitor	Vector	Vector +si CircFNDC3B	si CircFNDC3B +HO-1
	1.04949	0.658127	0.804761	1.10284	0.413689	1.21573
	1.10559	0.603963	1.02288	0.813218	0.436356	0.84235
	0.86184	0.677035	0.748602	1.11502	0.36237	0.912602
Fig. 8d up
	NC			Si CircFNDC3B			Si CircFNDC3B +miR-525-5p inhibitor
	51	56.9	61.5	90.4	93.1	86.8	69.3	77	53.4
Fig. 8d down
	Vector			Si CircFNDC3B			Si CircFNDC3B +HO-1
	37.9	30.8	20.6	84.4	81.4	78.6	57.7	67	70.3

## Sheet: Fig.9
Fig. 9a
	Sham+NC	ACLT+NC	ACLT+CircFNDC3B	ACLT+CircFNDC3B Mut
	1.01162	0.950439	6.86821	1.26429
	0.950439	0.886791	7.27539	1.45229
	1.04006	1.18646	5.35196	1.16339
Fig. 9c
	Control	ACLT+NC	ACLT+circFNDC3B	ACLT+circFNDC3B mut
	6	10	2	7
	2	6	1	9
	1	8	6	3
	3	9	3	10
	3	9	2	7
	4	4	7	6

## Sheet: supfigS2
supfigS2a
	Vector+RNase R			CircFNDC3B+RNase R
	0.991	1.032	0.977	4.13	3.224	6.758
supfigS2b
	Vector+RNase R			CircFNDC3B+RNase R
	1.124	0.968	0.919	0.559	0.447	0.473

[truncated: 1 more sheets: supfigS3]
